# Supplementary material for: Monitoring the Conformational Changes of the Aβ(25−35) Peptide in SDS Micelles: A Matter of Time
Source: Int J Mol Sci. 2023 Jan 4;24(2):971. doi: 10.3390/ijms24020971 (PMC9867351; doi:10.3390/ijms24020971)
Supplement: Supplementary file 1 [file ijms-24-00971-s001.zip]

Archive with 1 entries (1 files):
- ijms-2108266-supplementary.pdf
